# Supplementary material for: Tunable Bandpass Filtering in Coupled Nanodrums Enabled by 1:1 Internal Resonance
Source: Micromachines (Basel). 2026 Mar 20;17(3):379. doi: 10.3390/mi17030379 (PMC13028577; doi:10.3390/mi17030379)
Supplement: Supplementary file 1 [file micromachines-17-00379-s001.zip]

Archive with 1 entries (1 files):
- micromachines-4206070-supplementary.pdf
